# Supplementary material for: Genkwanin Prevents Lipopolysaccharide-Induced Inflammatory Bone Destruction and Ovariectomy-Induced Bone Loss
Source: Front Nutr. 2022 Jun 23;9:921037. doi: 10.3389/fnut.2022.921037 (PMC9260391; doi:10.3389/fnut.2022.921037)
Supplement: Supplementary file 2 [file Table_1.XLSX]

## Sheet: cell viability
0	0.625	1.25	2.5	5	10	20	40	80	μM
100.465	102.299	90.8994	94.5867	96.0412	89.6776	95.987	75.4316	57.8759		48h
103.476	95.5248	94.5794	96.2754	97.5321	98.1532	93.2798	71.958	55.384
97.6668	100.485	95.4667	89.6056	91.3503	92.8339	94.575	77.846	53.0499
0	0.625	1.25	2.5	5	10	20	40	80	μM
102.689	96.4669	94.3037	104.998	95.7909	94.201	96.1104	70.4316	43.8759		72h
100	96.8319	97.5052	97.0604	96.9658	97.6147	93.3551	65.958	44.384
98.6867	91.059	98.7247	98.5746	98.0469	98.4813	94.0032	66.846	48.0499
0	0.625	1.25	2.5	5	10	20	40	80	μM
108.697	111.838	106.302	105.303	97.5356	93.0085	85.6497	65.4316	35.8759		96h
100	97.072	98.072	96.1538	98.3599	90.0713	87.6142	58.958	41.384
91.7578	106.725	100.847	92.1171	98.2788	90.3867	89.9065	60.846	37.0499

## Sheet: apoptosis
0	10	20	40	μM
5.29	6.57	9.77	15.47
5.79	7.09	9.37	14.39
6.4	5.83	9.66	16.28

## Sheet: QPCR
blank	IL-1β	1	5
0.86	36.34	21.03	16.54	TNF-a
0.95	31.04	25.33	12.11
1.05	26.23	20.14	10.92
1.14	32.44	29.59	14.33
blank	IL-1β	1	5
0.78	19.24	15.88	7.98	IL-6
0.92	22.54	13.57	5.66
1.08	15.67	19.56	9.1
1.22	25.48	10.03	7.02

## Sheet: osteoclast
Rankl	1	5
0.505213	0.413009	0.183929	area
0.569204	0.351081	0.135071
0.445576	0.404977	0.0816467
Rankl	1	5
73	65	29	number
87	61	27
65	47	25
