# Supplementary material for: Genkwanin Prevents Lipopolysaccharide-Induced Inflammatory Bone Destruction and Ovariectomy-Induced Bone Loss
Source: Front Nutr. 2022 Jun 23;9:921037. doi: 10.3389/fnut.2022.921037 (PMC9260391; doi:10.3389/fnut.2022.921037)
Supplement: Supplementary file 3 [file Table_2.XLSX]

## Sheet: osteoclast
Rankl	Day5-6	Day4-6	Day3-5	Day1-3	Day1-6
85	80	73	72	60	52	number
80	72	79	70	64	37
74	84	79	73	57	45
Rankl	Day5-6	Day4-6	Day3-5	Day1-3	Day1-6
0.582245	0.564681	0.56244	0.461273	0.44614	0.342269	area
0.562007	0.572007	0.493	0.475559	0.41101	0.414681
0.489825	0.49868	0.4785	0.48525	0.372959	0.356688

## Sheet: QPCR
0	1	5	μM
0.94	0.902839	0.467691	TRAP
1.18	0.817312	0.271178
0.88	0.77	0.209701
1.03	0.949665	0.573221	CTSK
1.16	0.746656	0.648058
0.81	0.84656	0.592783
1.04	0.911568	0.429591	C-FOS
1.12	0.775336	0.536058
0.84	0.6974	0.484326
1	0.81665	0.632207	DC-STAMP
1.06	0.9656	0.548058
0.94	0.84656	0.792783
1.01	0.849665	0.473221	ATP6V0d2
1.05	0.806656	0.694806
0.94	0.74656	0.592783
