# Supplementary material for: Genkwanin Prevents Lipopolysaccharide-Induced Inflammatory Bone Destruction and Ovariectomy-Induced Bone Loss
Source: Front Nutr. 2022 Jun 23;9:921037. doi: 10.3389/fnut.2022.921037 (PMC9260391; doi:10.3389/fnut.2022.921037)
Supplement: Supplementary file 4 [file Table_3.XLSX]

## Sheet: f-actin
Control	1	5
34.016	20.12	4.61	area
27.4	36.5	10.54
41.56	26.8	7.5
75	64.25	40	nuclei per osteoclast
83	74	32
64	50	46

## Sheet: resorption assay
rankl	1	5
0.34138	0.275306	0.148591
0.305885	0.271658	0.139675
0.300245	0.256837	0.128694
