# Supplementary material for: Genkwanin Prevents Lipopolysaccharide-Induced Inflammatory Bone Destruction and Ovariectomy-Induced Bone Loss
Source: Front Nutr. 2022 Jun 23;9:921037. doi: 10.3389/fnut.2022.921037 (PMC9260391; doi:10.3389/fnut.2022.921037)
Supplement: Supplementary file 5 [file Table_4.XLSX]

## Sheet: Sheet1
Sham	OVX	1mg/kg	10mg/kg
0.27065	0.14829	0.15875	0.18892	BMD
0.26395	0.14544	0.14973	0.19848
0.25602	0.14496	0.16559	0.17584
0.26306	0.13877	0.15195	0.17254
0.25317	0.14118	0.15337	0.18255
0.26599	0.14322	0.140156	0.16611
8.28638	2.75829	4.89068	6.16259	BV/TV
6.8531	3.366	5.19681	7.2787
6.92253	3.21611	4.61423	7.49203
8.57861	3.99887	5.85499	7.78599
11.1654	2.45606	6.05715	6.39779
8.28264	4.66139	4.05369	7.46261
1.17292	0.57123	0.83253	1.52542	Tb.N
1.07169	1.02585	1.045	1.05376
1.23575	0.74871	1.01221	1.58801
1.3604	0.82956	1.12702	1.42588
2.09982	0.97119	1.13498	1.48157
1.25511	0.5683	0.93246	1.14015
0.3341	0.41789	0.40957	0.33975	Tb.Sp
0.32532	0.3586	0.32812	0.28777
0.33618	0.40684	0.37669	0.36767
0.35174	0.41731	0.35356	0.31804
0.2878	0.33453	0.35114	0.35561
0.27454	0.47066	0.341239	0.34886
183	150	140	146	Ct.Th
176	133	140	144
193	155	150	132
197	167	164	160
181	150	153	152
174	130	133	140
1.0292	0.7623	0.83253	0.82542	Ct.BMC
1.07169	0.85	0.8	0.75376
1.23575	0.74871	0.781221	0.8801
0.9604	0.82956	0.8702	0.88
1.09982	0.8719	0.7498	0.78157
0.95511	0.83	0.84	0.84015
