# Supplementary material for: Genkwanin Prevents Lipopolysaccharide-Induced Inflammatory Bone Destruction and Ovariectomy-Induced Bone Loss
Source: Front Nutr. 2022 Jun 23;9:921037. doi: 10.3389/fnut.2022.921037 (PMC9260391; doi:10.3389/fnut.2022.921037)
Supplement: Supplementary file 6 [file Table_5.XLSX]

## Sheet: Sheet1
Sham	OVX	1mg/kg	10mg/kg	BV/TV
5.612	4.663	4.334	5.315
6.201	2.623	5.212	4.631
5.012	2.352	3.813	4.112
6.045	4.232	4.31	5.134
5.321	3.254	4.654	5.824
5.412	2.735	3.587	4.259
0.05732	0.05568	0.05041	0.05642
0.05273	0.05632	0.05812	0.05222
0.05463	0.05596	0.05482	0.05695	Tb.Th
0.05397	0.05682	0.05034	0.05876
0.05434	0.05435	0.05465	0.05326
0.05203	0.05294	0.05981	0.05569
3.869	3.868	3.925	3.105
3.882	3.065	3.036	3.76
3.825	3.756	3.065	4.723	MAR
4.896	3.701	3.956	3.731
4.602	3.095	3.969	3.791
4.665	3.935	3.696	4.661
3.642	3.803	4.103	3.678
3.685	4.056	4.056	3.796	Tb.Sp
3.667	6.224	4.201	3.694
2.155	4.039	4.012	2.873
3.634	5.498	2.545	3.18
2.073	4.081	2.801	2.662
1.0836	0.7439	0.9321	0.9912
1.1025	0.6329	0.9236	0.9503
1.0777	0.6914	0.6432	0.8452	Tb.N
0.9863	0.7012	0.6242	0.8035
0.9365	0.4263	0.8836	0.8765
1.1148	0.4154	0.8651	0.8654
