# Supplementary material for: Genkwanin Prevents Lipopolysaccharide-Induced Inflammatory Bone Destruction and Ovariectomy-Induced Bone Loss
Source: Front Nutr. 2022 Jun 23;9:921037. doi: 10.3389/fnut.2022.921037 (PMC9260391; doi:10.3389/fnut.2022.921037)
Supplement: Supplementary file 7 [file Table_6.XLSX]

## Sheet: Sheet1
Sham	LPS	GKA
0.75236	0.52024	0.56215	BV/TV
0.88015	0.50547	0.59045
0.69034	0.44135	0.66301
0.74213	0.58314	0.53624
0.8896	0.45468	0.55123
0.7024	0.493465	0.62102
3.132	45.421	33.321	porosity
8.142	48.34	40.43
2.235	55.032	31.624
4.326	50.132	41.032
6.158	43.215	35.263
10.324	51.203	30.321
3	12	12	osteoclast number
8	14	11
6	19	10
7	10	9
0	20	12
5	8	7
