# Supplementary material for: Genkwanin Prevents Lipopolysaccharide-Induced Inflammatory Bone Destruction and Ovariectomy-Induced Bone Loss
Source: Front Nutr. 2022 Jun 23;9:921037. doi: 10.3389/fnut.2022.921037 (PMC9260391; doi:10.3389/fnut.2022.921037)
Supplement: Supplementary file 8 [file Table_7.XLSX]

## Sheet: cell viability
0	1.5	3	6.25	12.5	25	50	uM
108.782	128.337	118.685	127.946	96.355	90.434	106.313
95.7971	132.298	115.38	116.914	94.0955	91.0549	89.7294
95.4205	110.902	104.961	94.8626	100.636	102.268	93.0485

## Sheet: ALP activity
0	1	5	uM
1.05	1.14	1.11
0.89	0.81	0.93
1.1	0.985	1.04

## Sheet: qpcr
Sham	OVX	1mg/kg	10mg/kg
0.86	0.694	0.598	0.601	OPG
1.24	0.365	0.704	0.399
0.9	0.573	0.401	0.741
Sham	OVX	1mg/kg	10mg/kg
0.79	1.78	1.75	1.82	RANKL
1.2	1.59	1.64	1.54
1.01	1.41	1.47	1.39

## Sheet: ELISA
Sham	OVX	1mg/kg	10mg/kg
330.016	744.07	533.035	450.613	tnf-a
270.016	710.19	493.975	321.062
310.989	688.85	467.99	391.293
271.042	1500.07	1001.94	500.573	il-6
204.166	1300.07	892.655	701.069
330.919	1700.85	1100.59	400.059
70.0816	215.957	170.871	100.596	il-1b
50.067	200.794	164.749	105.76
60.9216	209.874	160.771	89.4326
