# Supplementary material for: Genkwanin Prevents Lipopolysaccharide-Induced Inflammatory Bone Destruction and Ovariectomy-Induced Bone Loss
Source: Front Nutr. 2022 Jun 23;9:921037. doi: 10.3389/fnut.2022.921037 (PMC9260391; doi:10.3389/fnut.2022.921037)
Supplement: Supplementary file 9 [file Data_Sheet_1.ZIP]

Archive with 25 entries (24 files):
- apoptosis/
- apoptosis/1.fcs
- apoptosis/10.fcs
- apoptosis/10_Plot1.bmp
- apoptosis/11.fcs
- apoptosis/11_Plot1.bmp
- apoptosis/12.fcs
- apoptosis/12_Plot1.bmp
- apoptosis/1_Plot1.bmp
- apoptosis/2.fcs
- apoptosis/2_Plot1.bmp
- apoptosis/3.fcs
- apoptosis/3_Plot1.bmp
- apoptosis/4.fcs
- apoptosis/4_Plot1.bmp
- apoptosis/5.fcs
- apoptosis/5_Plot1.bmp
- apoptosis/6.fcs
- apoptosis/6_Plot1.bmp
- apoptosis/7.fcs
- apoptosis/7_Plot1.bmp
- apoptosis/8.fcs
- apoptosis/8_Plot1.bmp
- apoptosis/9.fcs
- apoptosis/9_Plot1.bmp
