# Supplementary material for: Genkwanin Prevents Lipopolysaccharide-Induced Inflammatory Bone Destruction and Ovariectomy-Induced Bone Loss
Source: Front Nutr. 2022 Jun 23;9:921037. doi: 10.3389/fnut.2022.921037 (PMC9260391; doi:10.3389/fnut.2022.921037)
Supplement: Supplementary file 10 [file Data_Sheet_2.ZIP]

Archive with 20 entries (19 files):
- fig4/
- fig4/ERK.tif
- fig4/GAPDH (1).tif
- fig4/GAPDH (2).tif
- fig4/GAPDH.tif
- fig4/JNK.tif
- fig4/NFATc1.tif
- fig4/bcl-2(IRDye 800CW).tif
- fig4/c-caspase3(IRDye 800CW).tif
- fig4/c-caspase9(IRDye 800CW).tif
- fig4/c-fos.tif
- fig4/caspase-3(IRDye 800CW).tif
- fig4/caspase-9(IRDye 800CW).tif
- fig4/fig4.xlsx
- fig4/la╩B-a┴.tif
- fig4/p-ERK.tif
- fig4/p-JNK.tif
- fig4/p-la╩B-a┴.tif
- fig4/p-p38.tif
- fig4/p38.tif
