# Supplementary material for: Genkwanin Prevents Lipopolysaccharide-Induced Inflammatory Bone Destruction and Ovariectomy-Induced Bone Loss
Source: Front Nutr. 2022 Jun 23;9:921037. doi: 10.3389/fnut.2022.921037 (PMC9260391; doi:10.3389/fnut.2022.921037)
Supplement: Supplementary file 10 [file Data_Sheet_2.ZIP › fig4/fig4.xlsx]

## Sheet: Sheet1
min	RANKL			RANKL+GKA								day	RANKL			RANKL+Genkwanin
0	0.525331	0.485964	0.535443	0.56484	0.560493	0.58393	p-p38/p38					0	0.16515	0.182665	0.141392	0.147649	0.162414	0.140266	nfatc1/gapdh
5	0.630154	0.65467	0.639223	0.401273	0.49835	0.45065						1	0.159375	0.175312	0.151406	0.0882816	0.0971098	0.0838676
10	0.713828	0.702446	0.653054	0.394759	0.40345	0.404504						3	0.378028	0.415831	0.359127	0.0802726	0.0882999	0.076259
20	0.562141	0.604664	0.583455	0.305831	0.345444	0.350954						5	0.18161	0.199771	0.17253	0.0696745	0.0656419	0.0566907
30	0.46254	0.535834	0.490255	0.235817	0.256949	0.274534
60	0.633734	0.64965	0.585495	0.214565	0.19555	0.195035
													RANKL			RANKL+GKA			c-fos/gapdh
												0	0.146515	0.132665	0.141392	0.0861676	0.0816241	0.0737587
												1	0.259714	0.256826	0.265699	0.0802726	0.0882999	0.076259
	RANKL			RANKL+GKA			p-jnk/jnk					3	0.159375	0.175312	0.151406	0.109828	0.0991098	0.097555
0	0.226207	0.213555	0.276767	0.334855	0.305557	0.376566						5	0.18161	0.199771	0.17253	0.129674	0.138656	0.0966907
5	0.480691	0.456556	0.436077	0.608055	0.556555	0.64564
10	0.610023	0.635345	0.58366	0.725735	0.745736	0.684535
20	0.672291	0.645455	0.703677	0.650445	0.614677	0.694068
30	0.612741	0.603534	0.583557	0.525441	0.483645	0.567463
60	0.373772	0.35656	0.466566	0.300255	0.346697	0.265744
														uM	Control			RANKL			c-caspase9/caspase9
														0	0.17	0.22	0.15	0.18	0.2	0.21
	RANKL			RANKL+GKA			p-ikba/ikba							40	0.27	0.31	0.32	0.26	0.33	0.3
0	2.05478	1.97476	1.89546	1.65589	1.55565	1.56546
5	1.96575	1.83457	1.83555	1.72931	1.79379	1.86437
10	0.914513	0.864375	0.865734	0.927615	1.03585	1.02478									GKA			RANKL+GKA			c-caspase3/caspase3
20	0.829984	0.794486	0.782445	1.03988	1.12496	1.13555								0	0.24	0.28	0.31	0.35	0.33	0.38
30	0.999421	0.894347	0.933436	1.24402	1.35496	1.30976								40	0.76	0.83	0.85	0.77	0.71	0.78
60	2.02353	1.90249	1.93438	1.67602	1.73458	1.79648
															GKA			RANKL+GKA			Bcl-2/gapdh
	RANKL			RANKL+GKA			p-erk/erk							0	0.2	0.19	0.17	0.25	0.22	0.28
0	0.941111	0.935555	0.969547	0.761136	0.713589	0.810438								40	0.15	0.12	0.11	0.07	0.05	0.1
5	1.11166	1.05459	1.19459	0.920555	0.953985	1.02446
10	1.46715	1.3844	1.50437	1.2306	1.28304	1.18395
20	1.16126	1.10455	1.07843	1.31628	1.26389	1.35895
30	1.20732	1.15974	1.07435	1.28845	1.2145	1.31343
60	0.929165	1.14544	0.897453	1.03567	0.974545	1.13978
